# Supplementary material for: Mechanosynthesis of Polyureas and Studies of Their Responses to Anions
Source: Polymers (Basel). 2023 Oct 20;15(20):4160. doi: 10.3390/polym15204160 (PMC10611254; doi:10.3390/polym15204160)
Supplement: Supplementary file 1 [file polymers-15-04160-s001.zip]

Archive with 1 entries (1 files):
- polymers-2508038-supplementary.pdf
